# Supplementary material for: Polymers Containing Diethylsiloxane Segment and Active Functional Group by Ring-Opening Polymerization of Hexaethylcyclotrisiloxane under the Catalysis of Linear Chlorinated Phosphazene Acid
Source: Polymers (Basel). 2024 Oct 7;16(19):2835. doi: 10.3390/polym16192835 (PMC11478888; doi:10.3390/polym16192835)
Supplement: Supplementary file 1 [file polymers-16-02835-s001.zip]

Archive with 1 entries (1 files):
- polymers-3204403-supplementary.pdf
